# Supplementary material for: Lipid Multilayer Grating Arrays Integrated by Nanointaglio for Vapor Sensing by an Optical Nose
Source: Sensors (Basel). 2015 Aug 21;15(8):20863–72. doi: 10.3390/s150820863 (PMC4570451; doi:10.3390/s150820863)
Supplement: Supplementary File 1 [file sensors-15-20863-s001.zip]

Archive with 3 entries (2 files):
- sensors-15-20863-supplementary/
- sensors-15-20863-supplementary/Supplementary video 1.avi
- sensors-15-20863-supplementary/Supplementary video 2.avi
